# Supplementary material for: Parallel Selection in Domesticated Atlantic Salmon from Divergent Founders Including on Whole-Genome Duplication-derived Homeologous Regions
Source: Genome Biol Evol. 2025 Apr 18;17(4):evaf063. doi: 10.1093/gbe/evaf063 (PMC12006720; doi:10.1093/gbe/evaf063)
Supplement: evaf063_Supplementary_Data [file evaf063_supplementary_data.zip]

Archive with 2 entries (2 files):
- Pauline_StableR.xlsx
- S_figuresR.docx
