# Supplementary material for: Parallel Selection in Domesticated Atlantic Salmon from Divergent Founders Including on Whole-Genome Duplication-derived Homeologous Regions
Source: Genome Biol Evol. 2025 Apr 18;17(4):evaf063. doi: 10.1093/gbe/evaf063 (PMC12006720; doi:10.1093/gbe/evaf063)
Supplement: evaf063_Supplementary_Data [file evaf063_supplementary_data.zip › Pauline_StableR.xlsx]

## Sheet: TableS1_individuals
NCBI Project	Group	Sample Name	Location Name
PRJEB38061	Wild America	MA1	Malbaie_(Charlevoix)
PRJEB38061	Wild America	MA21	Malbaie_(Charlevoix)
PRJEB38061	Wild America	MA22	Malbaie_(Charlevoix)
PRJEB38061	Wild America	MA26	Malbaie_(Charlevoix)
PRJEB38061	Wild America	MA28	Malbaie_(Charlevoix)
PRJEB38061	Wild America	MA31	Malbaie_(Charlevoix)
PRJEB38061	Wild America	MA5	Malbaie_(Charlevoix)
PRJEB38061	Wild America	MA6	Malbaie_(Charlevoix)
PRJEB38061	Wild America	MA8	Malbaie_(Charlevoix)
PRJEB38061	Wild America	MA9	Malbaie_(Charlevoix)
PRJEB38061	Wild America	BO1	Bonaventure
PRJEB38061	Wild America	BO11	Bonaventure
PRJEB38061	Wild America	BO12	Bonaventure
PRJEB38061	Wild America	BO14	Bonaventure
PRJEB38061	Wild America	BO16	Bonaventure
PRJEB38061	Wild America	BO21	Bonaventure
PRJEB38061	Wild America	BO26	Bonaventure
PRJEB38061	Wild America	BO27	Bonaventure
PRJEB38061	Wild America	BO30	Bonaventure
PRJEB38061	Wild America	BO4	Bonaventure
PRJEB38061	Wild America	PC10	Petite_riviere_Cascapedia
PRJEB38061	Wild America	PC11	Petite_riviere_Cascapedia
PRJEB38061	Wild America	PC12	Petite_riviere_Cascapedia
PRJEB38061	Wild America	PC14	Petite_riviere_Cascapedia
PRJEB38061	Wild America	PC19	Petite_riviere_Cascapedia
PRJEB38061	Wild America	PC21	Petite_riviere_Cascapedia
PRJEB38061	Wild America	PC24	Petite_riviere_Cascapedia
PRJEB38061	Wild America	PC26	Petite_riviere_Cascapedia
PRJEB38061	Wild America	PC7	Petite_riviere_Cascapedia
PRJEB38061	Wild America	PC8	Petite_riviere_Cascapedia
PRJEB38061	Wild America	LA1	Laval
PRJEB38061	Wild America	LA10	Laval
PRJEB38061	Wild America	LA12	Laval
PRJEB38061	Wild America	LA13	Laval
PRJEB38061	Wild America	LA27	Laval
PRJEB38061	Wild America	LA28	Laval
PRJEB38061	Wild America	LA29	Laval
PRJEB38061	Wild America	LA3	Laval
PRJEB38061	Wild America	LA4	Laval
PRJEB38061	Wild America	LA5	Laval
PRJEB38061	Wild America	CH1	De_la_Chaloupe
PRJEB38061	Wild America	CH10	De_la_Chaloupe
PRJEB38061	Wild America	CH11	De_la_Chaloupe
PRJEB38061	Wild America	CH19	De_la_Chaloupe
PRJEB38061	Wild America	CH21	De_la_Chaloupe
PRJEB38061	Wild America	CH22	De_la_Chaloupe
PRJEB38061	Wild America	CH23	De_la_Chaloupe
PRJEB38061	Wild America	CH3	De_la_Chaloupe
PRJEB38061	Wild America	CH4	De_la_Chaloupe
PRJEB38061	Wild America	CH6	De_la_Chaloupe
PRJEB38061	Wild America	JU13	Jupiter
PRJEB38061	Wild America	JU15	Jupiter
PRJEB38061	Wild America	JU2	Jupiter
PRJEB38061	Wild America	JU20	Jupiter
PRJEB38061	Wild America	JU22	Jupiter
PRJEB38061	Wild America	JU23	Jupiter
PRJEB38061	Wild America	JU25	Jupiter
PRJEB38061	Wild America	JU29	Jupiter
PRJEB38061	Wild America	JU5	Jupiter
PRJEB38061	Wild America	JU6	Jupiter
PRJEB38061	Wild America	VF19	Du_Vieux_Fort
PRJEB38061	Wild America	VF2	Du_Vieux_Fort
PRJEB38061	Wild America	VF22	Du_Vieux_Fort
PRJEB38061	Wild America	VF26	Du_Vieux_Fort
PRJEB38061	Wild America	VF28	Du_Vieux_Fort
PRJEB38061	Wild America	VF29	Du_Vieux_Fort
PRJEB38061	Wild America	VF3	Du_Vieux_Fort
PRJEB38061	Wild America	VF7	Du_Vieux_Fort
PRJEB38061	Wild America	VF8	Du_Vieux_Fort
PRJEB38061	Wild America	VF9	Du_Vieux_Fort
PRJEB38061	Wild America	SP16	Saint-Paul
PRJEB38061	Wild America	SP21	Saint-Paul
PRJEB38061	Wild America	SP22	Saint-Paul
PRJEB38061	Wild America	SP23	Saint-Paul
PRJEB38061	Wild America	SP27	Saint-Paul
PRJEB38061	Wild America	SP28	Saint-Paul
PRJEB38061	Wild America	SP29	Saint-Paul
PRJEB38061	Wild America	SP30	Saint-Paul
PRJEB38061	Wild America	SP31	Saint-Paul
PRJEB38061	Wild America	SP8	Saint-Paul
PRJEB38061	Wild Norway	Vorm_11_0035	Vorma
PRJEB38061	Wild Norway	Vorm_11_0039	Vorma
PRJEB38061	Wild Norway	Suld_11_0118	Suldalslaagen
PRJEB38061	Wild Norway	Suld_11_0169	Suldalslaagen
PRJEB38061	Wild Norway	Suld_11_0270	Suldalslaagen
PRJEB38061	Wild Norway	Suld_11_0303	Suldalslaagen
PRJEB38061	Wild Norway	Suld_11_0356	Suldalslaagen
PRJEB38061	Wild Norway	Suld_11_0390	Suldalslaagen
PRJEB38061	Wild Norway	Suld_11_0553	Suldalslaagen
PRJEB38061	Wild Norway	Suld_11_0593	Suldalslaagen
PRJEB38061	Wild Norway	Suld_11_0733	Suldalslaagen
PRJEB38061	Wild Norway	Vike_12_0013	Vikedalselva_i_Vindafjord
PRJEB38061	Wild Norway	Vike_12_0014	Vikedalselva_i_Vindafjord
PRJEB38061	Wild Norway	Vike_13_0005	Vikedalselva_i_Vindafjord
PRJEB38061	Wild Norway	Vike_13_0013	Vikedalselva_i_Vindafjord
PRJEB38061	Wild Norway	Vike_13_0016	Vikedalselva_i_Vindafjord
PRJEB38061	Wild Norway	Vike_13_0038	Vikedalselva_i_Vindafjord
PRJEB38061	Wild Norway	Vike_13_0041	Vikedalselva_i_Vindafjord
PRJEB38061	Wild Norway	Vike_13_0042	Vikedalselva_i_Vindafjord
PRJEB38061	Wild Norway	Vike_14_00011	Vikedalselva_i_Vindafjord
PRJEB38061	Wild Norway	Vike_14_00020	Vikedalselva_i_Vindafjord
PRJEB38061	Wild Norway	Etne_12_0023	Etneelva
PRJEB38061	Wild Norway	Etne_12_0371	Etneelva
PRJEB38061	Wild Norway	Osel_11_0044	Oselva_i_Os
PRJEB38061	Wild Norway	Osel_11_0055	Oselva_i_Os
PRJEB38061	Wild Norway	Eidf_12_0071	Eidfjordvassdraget
PRJEB38061	Wild Norway	Eidf_12_0076	Eidfjordvassdraget
PRJEB38061	Wild Norway	Lone_12_0018	Loneelva_i_Osteroey
PRJEB38061	Wild Norway	Lone_12_0023	Loneelva_i_Osteroey
PRJEB38061	Wild Norway	Flam-15_0002	Flaamselva
PRJEB38061	Wild Norway	Flam-15_0007	Flaamselva
PRJEB38061	Wild Norway	Flam-15_0008	Flaamselva
PRJEB38061	Wild Norway	Flam-15_0009	Flaamselva
PRJEB38061	Wild Norway	Flam-15_0010	Flaamselva
PRJEB38061	Wild Norway	Flam-15_0014	Flaamselva
PRJEB38061	Wild Norway	Flam-15_0015	Flaamselva
PRJEB38061	Wild Norway	Flam-15_0017	Flaamselva
PRJEB38061	Wild Norway	Flam-15_0027	Flaamselva
PRJEB38061	Wild Norway	Flam-15_0031	Flaamselva
PRJEB38061	Wild Norway	Laer_07_0001	Laerdalselva
PRJEB38061	Wild Norway	Laer_07_0016	Laerdalselva
PRJEB38061	Wild Norway	Dale_12_0053	Daleelva_(Hoeyanger)
PRJEB38061	Wild Norway	Dale_12_0065	Daleelva_(Hoeyanger)
PRJEB38061	Wild Norway	Aroy_12_0073	Aaroey
PRJEB38061	Wild Norway	Aroy_12_0084	Aaroey
PRJEB38061	Wild Norway	Aroy_15_0180	Aaroey
PRJEB38061	Wild Norway	Aroy_15_0182	Aaroey
PRJEB38061	Wild Norway	Aroy_15_0183	Aaroey
PRJEB38061	Wild Norway	Aroy_15_0190	Aaroey
PRJEB38061	Wild Norway	Aroy_15_0345	Aaroey
PRJEB38061	Wild Norway	Aroy_15_0348	Aaroey
PRJEB38061	Wild Norway	Aroy_15_0350	Aaroey
PRJEB38061	Wild Norway	Aroy_15_9290	Aaroey
PRJEB38061	Wild Norway	Flek_11_0132	Flekkeelva
PRJEB38061	Wild Norway	Flek_11_0244	Flekkeelva
PRJEB38061	Wild Norway	Jols_13_0001	Joelstra
PRJEB38061	Wild Norway	Jols_13_0009	Joelstra
PRJEB38061	Wild Norway	Jols_13_0027	Joelstra
PRJEB38061	Wild Norway	Jols_14_4641	Joelstra
PRJEB38061	Wild Norway	Jols_15_0663	Joelstra
PRJEB38061	Wild Norway	Jols_15_36274	Joelstra
PRJEB38061	Wild Norway	Jols_15_36277	Joelstra
PRJEB38061	Wild Norway	Jols_15_36279	Joelstra
PRJEB38061	Wild Norway	Jols_15_36289	Joelstra
PRJEB38061	Wild Norway	Jols_15_4655	Joelstra
PRJEB38061	Wild Norway	Naus_12_0014	Nausta
PRJEB38061	Wild Norway	Naus_12_0016	Nausta
PRJEB38061	Wild Norway	Naus_12_0037	Nausta
PRJEB38061	Wild Norway	Naus_12_0038	Nausta
PRJEB38061	Wild Norway	Naus_12_0041	Nausta
PRJEB38061	Wild Norway	Naus_12_0059	Nausta
PRJEB38061	Wild Norway	Naus_12_0063	Nausta
PRJEB38061	Wild Norway	Naus_12_0066	Nausta
PRJEB38061	Wild Norway	Naus_12_1501	Nausta
PRJEB38061	Wild Norway	Naus_12_1506	Nausta
PRJEB38061	Wild Norway	Osen_10_0003	Oselvvassdraget_(Osen)
PRJEB38061	Wild Norway	Osen_10_0015	Oselvvassdraget_(Osen)
PRJEB38061	Wild Norway	Osen_10_0017	Oselvvassdraget_(Osen)
PRJEB38061	Wild Norway	Osen_10_0019	Oselvvassdraget_(Osen)
PRJEB38061	Wild Norway	Osen_10_0023	Oselvvassdraget_(Osen)
PRJEB38061	Wild Norway	Osen_10_0024	Oselvvassdraget_(Osen)
PRJEB38061	Wild Norway	Osen_10_0029	Oselvvassdraget_(Osen)
PRJEB38061	Wild Norway	Osen_10_0030	Oselvvassdraget_(Osen)
PRJEB38061	Wild Norway	Osen_10_0032	Oselvvassdraget_(Osen)
PRJEB38061	Wild Norway	Osen_10_0034	Oselvvassdraget_(Osen)
PRJEB38061	Wild Norway	Glop_11_0001	Gloppenelva
PRJEB38061	Wild Norway	Glop_11_0216	Gloppenelva
PRJEB38061	Wild Norway	Rygg_11_0001	Ryggelva
PRJEB38061	Wild Norway	Rygg_11_0022	Ryggelva
PRJEB38061	Wild Norway	Rygg_12_0002	Ryggelva
PRJEB38061	Wild Norway	Rygg_12_0007	Ryggelva
PRJEB38061	Wild Norway	Rygg_12_0008	Ryggelva
PRJEB38061	Wild Norway	Rygg_12_0009	Ryggelva
PRJEB38061	Wild Norway	Rygg_12_0010	Ryggelva
PRJEB38061	Wild Norway	Rygg_12_0024	Ryggelva
PRJEB38061	Wild Norway	Rygg_12_0025	Ryggelva
PRJEB38061	Wild Norway	Rygg_12_0026	Ryggelva
PRJEB38061	Wild Norway	Suld_11_0829	Suldalslaagen
PRJEB34225	Aquaculture America	SRR9925702	Gaspe of New Brunswick (GNB)
PRJEB34225	Aquaculture America	SRR9925703	St. John River (SJR)
PRJEB34225	Aquaculture America	SRR9925704	St. John River (SJR)
PRJEB34225	Aquaculture America	SRR9925705	St. John River (SJR)
PRJEB34225	Aquaculture America	SRR9925706	St. John River (SJR)
PRJEB34225	Aquaculture America	SRR9925707	St. John River (SJR)
PRJEB34225	Aquaculture America	SRR9925708	St. John River (SJR)
PRJEB34225	Aquaculture America	SRR9925709	St. John River (SJR)
PRJEB34225	Aquaculture America	SRR9925710	St. John River (SJR)
PRJEB34225	Aquaculture America	SRR9925711	St. John River (SJR)
PRJEB34225	Aquaculture America	SRR9925712	St. John River (SJR)
PRJEB34225	Aquaculture America	SRR9925713	St. John River (SJR)
PRJEB34225	Aquaculture America	SRR9925714	St. John River (SJR)
PRJEB34225	Aquaculture America	SRR9925715	St. John River (SJR)
PRJEB34225	Aquaculture America	SRR9925716	Gaspe of New Brunswick (GNB)
PRJEB34225	Aquaculture America	SRR9925717	Gaspe of New Brunswick (GNB)
PRJEB34225	Aquaculture America	SRR9925718	Gaspe of New Brunswick (GNB)
PRJEB34225	Aquaculture America	SRR9925719	Gaspe of New Brunswick (GNB)
PRJEB34225	Aquaculture America	SRR9925720	Gaspe of New Brunswick (GNB)
PRJEB34225	Aquaculture America	SRR9925721	Gaspe of New Brunswick (GNB)
PRJEB34225	Aquaculture America	SRR9925722	Penobscot River (PR)
PRJEB34225	Aquaculture America	SRR9925723	Penobscot River (PR)
PRJEB34225	Aquaculture America	SRR9925724	Penobscot River (PR)
PRJEB34225	Aquaculture America	SRR9925725	Penobscot River (PR)
PRJEB34225	Aquaculture America	SRR9925726	Penobscot River (PR)
PRJEB34225	Aquaculture America	SRR9925727	Penobscot River (PR)
PRJEB34225	Aquaculture America	SRR9925728	Penobscot River (PR)
PRJEB34225	Aquaculture America	SRR9925729	St. John River (SJR)
PRJEB34225	Aquaculture America	SRR9925730	St. John River (SJR)
PRJEB34225	Aquaculture America	SRR9925731	Penobscot River (PR)
PRJEB34225	Aquaculture America	SRR9925732	Penobscot River (PR)
PRJEB34225	Aquaculture America	SRR9925733	St. John River (SJR)
PRJEB34225	Aquaculture America	SRR9925734	Gaspe of New Brunswick (GNB)
PRJEB34225	Aquaculture America	SRR9925735	Gaspe of New Brunswick (GNB)
PRJEB34225	Aquaculture America	SRR9925736	St. John River (SJR)
PRJEB34225	Aquaculture America	SRR9925737	St. John River (SJR)
PRJEB34225	Aquaculture America	SRR9925738	St. John River (SJR)
PRJEB34225	Aquaculture America	SRR9925739	St. John River (SJR)
PRJEB34225	Aquaculture America	SRR9925740	St. John River (SJR)
PRJEB34225	Aquaculture America	SRR9925741	St. John River (SJR)
PRJEB34225	Aquaculture America	SRR9925742	St. John River (SJR)
PRJEB34225	Aquaculture America	SRR9925743	St. John River (SJR)
PRJEB34225	Aquaculture America	SRR9925744	St. John River (SJR)
PRJEB34225	Aquaculture America	SRR9925745	St. John River (SJR)
PRJEB34225	Aquaculture America	SRR9925746	St. John River (SJR)
PRJEB34225	Aquaculture America	SRR9925747	St. John River (SJR)
PRJEB34225	Aquaculture America	SRR9925748	St. John River (SJR)
PRJEB34225	Aquaculture America	SRR9925749	St. John River (SJR)
PRJEB34225	Aquaculture America	SRR9925750	St. John River (SJR)
PRJEB34225	Aquaculture America	SRR9925751	St. John River (SJR)
PRJEB34225	Aquaculture America	SRR9925752	St. John River (SJR)
PRJEB34225	Aquaculture America	SRR9925753	St. John River (SJR)
PRJEB34225	Aquaculture America	SRR9925754	St. John River (SJR)
PRJEB34225	Aquaculture America	SRR9925755	St. John River (SJR)
PRJEB34225	Aquaculture America	SRR9925756	St. John River (SJR)
PRJEB34225	Aquaculture America	SRR9925757	St. John River (SJR)
PRJEB34225	Aquaculture America	SRR9925758	St. John River (SJR)
PRJEB34225	Aquaculture America	SRR9925759	St. John River (SJR)
PRJEB34225	Aquaculture America	SRR9925760	St. John River (SJR)
PRJEB34225	Aquaculture America	SRR9925761	St. John River (SJR)
PRJEB34225	Aquaculture America	SRR9925762	St. John River (SJR)
PRJEB34225	Aquaculture America	SRR9925763	St. John River (SJR)
PRJEB34225	Aquaculture America	SRR9925764	St. John River (SJR)
PRJEB34225	Aquaculture America	SRR9925765	Penobscot River (PR)
PRJEB34225	Aquaculture America	SRR9925766	Penobscot River (PR)
PRJEB34225	Aquaculture America	SRR9925767	Gaspe of New Brunswick (GNB)
PRJEB34225	Aquaculture America	SRR9925768	Gaspe of New Brunswick (GNB)
PRJEB34225	Aquaculture America	SRR9925769	St. John River (SJR)
PRJEB34225	Aquaculture America	SRR9925770	Gaspe of New Brunswick (GNB)
PRJEB34225	Aquaculture America	SRR9925771	Gaspe of New Brunswick (GNB)
PRJEB34225	Aquaculture America	SRR9925772	Gaspe of New Brunswick (GNB)
PRJEB34225	Aquaculture America	SRR9925773	Gaspe of New Brunswick (GNB)
PRJEB34225	Aquaculture America	SRR9925774	Gaspe of New Brunswick (GNB)
PRJEB34225	Aquaculture America	SRR9925775	St. John River (SJR)
PRJEB34225	Aquaculture America	SRR9925776	St. John River (SJR)
PRJEB34225	Aquaculture America	SRR9925777	St. John River (SJR)
PRJEB34225	Aquaculture America	SRR9925778	St. John River (SJR)
PRJEB34225	Aquaculture America	SRR9925779	St. John River (SJR)
PRJEB34225	Aquaculture America	SRR9925780	St. John River (SJR)
PRJEB34225	Aquaculture America	SRR9925781	St. John River (SJR)
PRJEB47441	Aquaculture Norrway	2014G_NO_Males_1169_D03	Norwegian West Cost
PRJEB47441	Aquaculture Norrway	2014G_NO_Males_1169_H12	Norwegian West Cost
PRJEB47441	Aquaculture Norrway	2014G_NO_Males_3000_D02	Norwegian West Cost
PRJEB47441	Aquaculture Norrway	2017NOS1CBR_6478_A10	Norwegian West Cost
PRJEB47441	Aquaculture Norrway	2017NOS1CBR_6478_A12	Norwegian West Cost
PRJEB47441	Aquaculture Norrway	2017NOS1CBR_6478_B03	Norwegian West Cost
PRJEB47441	Aquaculture Norrway	2017NOS1CBR_6478_B10	Norwegian West Cost
PRJEB47441	Aquaculture Norrway	2017NOS1CBR_6478_C01	Norwegian West Cost
PRJEB47441	Aquaculture Norrway	2017NOS1CBR_6478_C04	Norwegian West Cost
PRJEB47441	Aquaculture Norrway	2017NOS1CBR_6478_D02	Norwegian West Cost
PRJEB47441	Aquaculture Norrway	2017NOS1CBR_6478_D10	Norwegian West Cost
PRJEB47441	Aquaculture Norrway	2017NOS1CBR_6478_E02	Norwegian West Cost
PRJEB47441	Aquaculture Norrway	2017NOS1CBR_6478_E11	Norwegian West Cost
PRJEB47441	Aquaculture Norrway	2017NOS1CBR_6478_F01	Norwegian West Cost
PRJEB47441	Aquaculture Norrway	2017NOS1CBR_6478_F06	Norwegian West Cost
PRJEB47441	Aquaculture Norrway	2017NOS1CBR_6478_F11	Norwegian West Cost
PRJEB47441	Aquaculture Norrway	2017NOS1CBR_6478_F12	Norwegian West Cost
PRJEB47441	Aquaculture Norrway	2017NOS1CBR_6478_G02	Norwegian West Cost
PRJEB47441	Aquaculture Norrway	2017NOS1CBR_6478_G11	Norwegian West Cost
PRJEB47441	Aquaculture Norrway	2017NOS1CBR_6478_H05	Norwegian West Cost
PRJEB47441	Aquaculture Norrway	2017NOS1CBR_6478_H07	Norwegian West Cost
PRJEB47441	Aquaculture Norrway	2017NOS1CBR_6478_H09	Norwegian West Cost
PRJEB47441	Aquaculture Norrway	2017NOS1CBR_6479_A10	Norwegian West Cost
PRJEB47441	Aquaculture Norrway	2017NOS1CBR_6479_B03	Norwegian West Cost
PRJEB47441	Aquaculture Norrway	2017NOS1CBR_6479_B04	Norwegian West Cost
PRJEB47441	Aquaculture Norrway	2017NOS1CBR_6479_B06	Norwegian West Cost
PRJEB47441	Aquaculture Norrway	2017NOS1CBR_6479_C01	Norwegian West Cost
PRJEB47441	Aquaculture Norrway	2017NOS1CBR_6479_C05	Norwegian West Cost
PRJEB47441	Aquaculture Norrway	2017NOS1CBR_6479_D04	Norwegian West Cost
PRJEB47441	Aquaculture Norrway	2017NOS1CBR_6479_D09	Norwegian West Cost
PRJEB47441	Aquaculture Norrway	2017NOS1CBR_6479_D10	Norwegian West Cost
PRJEB47441	Aquaculture Norrway	2017NOS1CBR_6479_E02	Norwegian West Cost
PRJEB47441	Aquaculture Norrway	2017NOS1CBR_6479_E07	Norwegian West Cost
PRJEB47441	Aquaculture Norrway	2017NOS1CBR_6479_G02	Norwegian West Cost
PRJEB47441	Aquaculture Norrway	2017NOS1CBR_6479_G05	Norwegian West Cost
PRJEB47441	Aquaculture Norrway	2017NOS1CBR_6479_G07	Norwegian West Cost
PRJEB47441	Aquaculture Norrway	2017NOS1CBR_6479_G10	Norwegian West Cost
PRJEB47441	Aquaculture Norrway	2017NOS1CBR_6479_H05	Norwegian West Cost
PRJEB47441	Aquaculture Norrway	2017NOS1CBR_6479_H06	Norwegian West Cost
PRJEB47441	Aquaculture Norrway	2017NOS1CBR_6480_A02	Norwegian West Cost
PRJEB47441	Aquaculture Norrway	2017NOS1CBR_6480_A09	Norwegian West Cost
PRJEB47441	Aquaculture Norrway	2017NOS1CBR_6480_A11	Norwegian West Cost
PRJEB47441	Aquaculture Norrway	2017NOS1CBR_6480_A12	Norwegian West Cost
PRJEB47441	Aquaculture Norrway	2017NOS1CBR_6480_B04	Norwegian West Cost
PRJEB47441	Aquaculture Norrway	2017NOS1CBR_6480_B12	Norwegian West Cost
PRJEB47441	Aquaculture Norrway	2017NOS1CBR_6480_C01	Norwegian West Cost
PRJEB47441	Aquaculture Norrway	2017NOS1CBR_6480_C03	Norwegian West Cost
PRJEB47441	Aquaculture Norrway	2017NOS1CBR_6480_C09	Norwegian West Cost
PRJEB47441	Aquaculture Norrway	2017NOS1CBR_6480_C10	Norwegian West Cost
PRJEB47441	Aquaculture Norrway	2017NOS1CBR_6480_D01	Norwegian West Cost
PRJEB47441	Aquaculture Norrway	2017NOS1CBR_6480_D06	Norwegian West Cost
PRJEB47441	Aquaculture Norrway	2017NOS1CBR_6480_D11	Norwegian West Cost
PRJEB47441	Aquaculture Norrway	2017NOS1CBR_6480_E05	Norwegian West Cost
PRJEB47441	Aquaculture Norrway	2017NOS1CBR_6480_E07	Norwegian West Cost
PRJEB47441	Aquaculture Norrway	2017NOS1CBR_6480_E08	Norwegian West Cost
PRJEB47441	Aquaculture Norrway	2017NOS1CBR_6480_E10	Norwegian West Cost
PRJEB47441	Aquaculture Norrway	2017NOS1CBR_6480_F03	Norwegian West Cost
PRJEB47441	Aquaculture Norrway	2017NOS1CBR_6480_F04	Norwegian West Cost
PRJEB47441	Aquaculture Norrway	2017NOS1CBR_6480_F12	Norwegian West Cost
PRJEB47441	Aquaculture Norrway	2017NOS1CBR_6480_G09	Norwegian West Cost
PRJEB47441	Aquaculture Norrway	2017NOS1CBR_6480_H03	Norwegian West Cost
PRJEB47441	Aquaculture Norrway	2017NOS1CBR_6480_H04	Norwegian West Cost
PRJEB47441	Aquaculture Norrway	2017NOS1CBR_6480_H07	Norwegian West Cost
PRJEB47441	Aquaculture Norrway	2017NOS1CBR_6480_H08	Norwegian West Cost
PRJEB47441	Aquaculture Norrway	2017NOS1CBR_6480_H09	Norwegian West Cost
PRJEB47441	Aquaculture Norrway	2017NOS1CBR_6480_H10	Norwegian West Cost
PRJEB47441	Aquaculture Norrway	2017NOS1CBR_6489_A03	Norwegian West Cost
PRJEB47441	Aquaculture Norrway	2017NOS1CBR_6489_A06	Norwegian West Cost
PRJEB47441	Aquaculture Norrway	2017NOS1CBR_6489_A10	Norwegian West Cost
PRJEB47441	Aquaculture Norrway	2017NOS1CBR_6489_B01	Norwegian West Cost
PRJEB47441	Aquaculture Norrway	2017NOS1CBR_6489_B02	Norwegian West Cost
PRJEB47441	Aquaculture Norrway	2017NOS1CBR_6489_B03	Norwegian West Cost
PRJEB47441	Aquaculture Norrway	2017NOS1CBR_6489_B04	Norwegian West Cost
PRJEB47441	Aquaculture Norrway	2017NOS1CBR_6489_B11	Norwegian West Cost
PRJEB47441	Aquaculture Norrway	2017NOS1CBR_6489_B12	Norwegian West Cost
PRJEB47441	Aquaculture Norrway	2017NOS1CBR_6489_C08	Norwegian West Cost
PRJEB47441	Aquaculture Norrway	2017NOS1CBR_6489_C09	Norwegian West Cost
PRJEB47441	Aquaculture Norrway	2017NOS1CBR_6489_C11	Norwegian West Cost
PRJEB47441	Aquaculture Norrway	2017NOS1CBR_6489_D03	Norwegian West Cost
PRJEB47441	Aquaculture Norrway	2017NOS1CBR_6489_D04	Norwegian West Cost
PRJEB47441	Aquaculture Norrway	2017NOS1CBR_6489_D05	Norwegian West Cost
PRJEB47441	Aquaculture Norrway	2017NOS1CBR_6489_D08	Norwegian West Cost
PRJEB47441	Aquaculture Norrway	2017NOS1CBR_6489_D09	Norwegian West Cost
PRJEB47441	Aquaculture Norrway	2017NOS1CBR_6489_E03	Norwegian West Cost
PRJEB47441	Aquaculture Norrway	2017NOS1CBR_6489_E04	Norwegian West Cost
PRJEB47441	Aquaculture Norrway	2017NOS1CBR_6489_E05	Norwegian West Cost
PRJEB47441	Aquaculture Norrway	2017NOS1CBR_6489_E06	Norwegian West Cost
PRJEB47441	Aquaculture Norrway	2017NOS1CBR_6489_E09	Norwegian West Cost
PRJEB47441	Aquaculture Norrway	2017NOS1CBR_6489_G07	Norwegian West Cost
PRJEB47441	Aquaculture Norrway	2017NOS1CBR_6489_G10	Norwegian West Cost
PRJEB47441	Aquaculture Norrway	2017NOS1CBR_6489_H04	Norwegian West Cost
PRJEB47441	Aquaculture Norrway	2017NOS1CBR_6489_H06	Norwegian West Cost
PRJEB47441	Aquaculture Norrway	2017NOS1CBR_6489_H11	Norwegian West Cost
PRJEB47441	Aquaculture Norrway	2017NOS1CBR_6490_A01	Norwegian West Cost
PRJEB47441	Aquaculture Norrway	2017NOS1CBR_6490_D02	Norwegian West Cost
PRJEB47441	Aquaculture Norrway	2017NOS1CBR_6490_E01	Norwegian West Cost
PRJEB47441	Aquaculture Norrway	2017NOS1CBR_7121_A02	Norwegian West Cost
PRJEB47441	Aquaculture Norrway	2017NOS1CBR_7121_A04	Norwegian West Cost
PRJEB47441	Aquaculture Norrway	2017NOS1CBR_7121_C06	Norwegian West Cost
PRJEB47441	Aquaculture Norrway	2017NOS1CBR_7121_C08	Norwegian West Cost
PRJEB47441	Aquaculture Norrway	2017NOS1CBR_7121_D04	Norwegian West Cost
PRJEB47441	Aquaculture Norrway	2017NOS1CBR_7121_D08	Norwegian West Cost
PRJEB47441	Aquaculture Norrway	2017NOS1CBR_7121_E03	Norwegian West Cost
PRJEB47441	Aquaculture Norrway	2017NOS1CBR_7121_E04	Norwegian West Cost
PRJEB47441	Aquaculture Norrway	2017NOS1CBR_7121_E08	Norwegian West Cost
PRJEB47441	Aquaculture Norrway	2017NOS1CBR_7121_F02	Norwegian West Cost
PRJEB47441	Aquaculture Norrway	2017NOS1CBR_7121_G02	Norwegian West Cost
PRJEB47441	Aquaculture Norrway	2017NOS1CBR_7121_G03	Norwegian West Cost
PRJEB47441	Aquaculture Norrway	2017NOS1CBR_7121_G04	Norwegian West Cost
PRJEB47441	Aquaculture Norrway	2017NOS1CBR_7121_G07	Norwegian West Cost
PRJEB47441	Aquaculture Norrway	2017NOS1CBR_7121_H01	Norwegian West Cost
PRJEB47441	Aquaculture Norrway	2017NOS1CBR_7121_H02	Norwegian West Cost

## Sheet: TableS2_locations
River	Area	Latitude	Londitude
Malbaie (Charlevoix)	North America	47.66	-70.15
Bonaventure	North America	48.04	-65.47
Petite riviere Cascapedia	North America	48.16	-65.84
Laval	North America	48.77	-69.05
De la Chaloupe	North America	49.14	-62.54
Jupiter	North America	49.48	-63.61
Du Vieux Fort	North America	51.32	-58.03
Saint-Paul	North America	51.49	-57.69
Gaspe New Brunswick (aquaculture)	North America	48.46	-64.28
St John River (aquaculture)	North America	45.27	-66.07
Penobscot River (aquaculture)	North America	44.45	-68.82
Vormo	Western Norway	59.27	6.33
Suldalsvassdraget	Western Norway	59.48	6.25
Vikadalselva	Western Norway	59.5	5.9
Etnevassdraget	Western Norway	59.67	5.95
Eidfjordvassdraget	Western Norway	60.47	7.071
Oselva	Western Norway	60.19	5.46
Lonelvi	Western Norway	60.52	5.5
Flåmselvi	Western Norway	60.87	7.12
Lædalsvassdraget	Western Norway	61.1	7.47
Årøyvassdraget	Western Norway	61.27	7.17
Høyangervassdraget	Western Norway	61.22	6.7
Guddalsvassdraget	Western Norway	61.31	5.34
Nausta	Western Norway	61.51	5.72
Jølstra	Western Norway	61.46	5.84
Oselvvassdraget	Western Norway	61.55	5.41
Traudalselva	Western Norway	61.77	6.12
Breimsvassdraget	Western Norway	61.77	6.2

## Sheet: TableS3_XPEHH
CHR	POSITION	XPEHH	LOGPVALUE_RIGHT	gene	Population
14	64335771	8.36135	16.9546	ENSSSAG00000040723	NAmerica_Aquaculture
11	39314450	7.46279	13.3725	ENSSSAG00000077067	NAmerica_Aquaculture
14	64327355	7.44589	13.3171	DAXX	NAmerica_Aquaculture
26	40774377	7.21809	12.5791	MYO9A	NAmerica_Aquaculture
26	51212157	6.80262	11.2893	galr1b	NAmerica_Aquaculture
12	17805545	6.51657	10.4441	ENSSSAG00000084650	NAmerica_Aquaculture
27	10666648	6.41373	10.1487	col11a2	Norway_Aquaculture
14	64327182	6.34322	9.94883	DAXX	Norway_Aquaculture
27	11611655	6.22339	9.61394	ENSSSAG00000039746	Norway_Aquaculture
10	116652957	6.03431	9.09789	cnot4a	NAmerica_Aquaculture
27	10497577	5.92731	8.81258	ENSSSAG00000099702	Norway_Aquaculture
27	10247708	5.90973	8.76614	pvrl2l	Norway_Aquaculture
5	57530811	5.89259	8.72102	sept7b	Norway_Aquaculture
27	10670414	5.67524	8.15959	ENSSSAG00000118876	Norway_Aquaculture
27	11263490	5.51825	7.76649	ENSSSAG00000078980	Norway_Aquaculture
27	12737573	5.45405	7.60875	si:dkey-222b8.1	Norway_Aquaculture
2	27731323	5.43778	7.56905	cep162	NAmerica_Aquaculture
27	11551170	5.40977	7.50096	tmem65	Norway_Aquaculture
5	57525564	5.33782	7.32758	ENSSSAG00000003811	Norway_Aquaculture
27	11543099	5.33153	7.31253	rnf139	Norway_Aquaculture
27	13721123	5.26406	7.15208	tshz1	Norway_Aquaculture
16	60862193	5.19029	6.97889	ENSSSAG00000109299	NAmerica_Aquaculture
13	70971740	5.18822	6.97406	cadm1a	NAmerica_Aquaculture
16	60725662	5.14177	6.86619	ENSSSAG00000039914	NAmerica_Aquaculture
14	74841756	5.13877	6.85928	KIAA0895	NAmerica_Aquaculture
18	69399473	5.11516	6.80482	ENSSSAG00000105674	Norway_Aquaculture
14	89378370	5.08762	6.74163	tp4a2	NAmerica_Aquaculture
28	5035817	5.08754	6.74145	heatr1	Norway_Aquaculture
10	60720565	5.07718	6.71773	ENSSSAG00000040263	NAmerica_Aquaculture
4	56909553	5.01771	6.5826	ENSSSAG00000001855	NAmerica_Aquaculture
27	11108436	5.01739	6.58189	ENSSSAG00000078859	Norway_Aquaculture
26	14991610	4.99954	6.54161	cmtm4	Norway_Aquaculture
27	10641148	4.98931	6.51859	ENSSSAG00000077736	Norway_Aquaculture
14	74818394	4.98203	6.50223	EEPD1	NAmerica_Aquaculture
27	11566134	4.96242	6.4583	ENSSSAG00000104551	Norway_Aquaculture
14	89389037	4.9373	6.40224	ENSSSAG00000101004	NAmerica_Aquaculture
16	61075645	4.92769	6.38088	ENSSSAG00000101637	NAmerica_Aquaculture
19	13888216	4.89211	6.30208	ALG14	Norway_Aquaculture
14	64488227	4.87821	6.27144	tap2a	NAmerica_Aquaculture
27	12375561	4.86822	6.24946	si:ch211-191i18.2	Norway_Aquaculture
27	10627225	4.85886	6.22891	brd2a	Norway_Aquaculture
27	11892838	4.85626	6.2232	ENSSSAG00000098176	Norway_Aquaculture
27	10942483	4.85486	6.22014	ENSSSAG00000078766	Norway_Aquaculture
27	11531340	4.83734	6.18182	tatdn1	Norway_Aquaculture
27	11531340	4.83734	6.18182	ENSSSAG00000038397	Norway_Aquaculture
9	47366526	4.83063	6.16716	trip11	NAmerica_Aquaculture
3	22543455	4.83052	6.16693	ENSSSAG00000077654	Norway_Aquaculture
16	61105898	4.82898	6.16356	ENSSSAG00000039012	NAmerica_Aquaculture
2	50830434	4.80752	6.11687	ENSSSAG00000116369	Norway_Aquaculture
5	59995843	4.80464	6.11062	SCAP	Norway_Aquaculture
5	58240443	4.78525	6.06861	dnase2	Norway_Aquaculture
19	44167931	4.76817	6.03173	sap30bp	Norway_Aquaculture
27	10361549	4.73712	5.96502	ENSSSAG00000077212	Norway_Aquaculture
10	60735597	4.71917	5.92664	ENSSSAG00000040415	NAmerica_Aquaculture
14	74900054	4.69561	5.87646	tac1	NAmerica_Aquaculture
17	26755667	4.67979	5.8429	ENSSSAG00000006987	NAmerica_Aquaculture
17	26755667	4.67979	5.8429	ENSSSAG00000114830	NAmerica_Aquaculture
14	74885044	4.67104	5.82437	asns	NAmerica_Aquaculture
28	5030795	4.66477	5.81113	ENSSSAG00000008952	Norway_Aquaculture
14	76536064	4.64928	5.77846	thsd7aa	NAmerica_Aquaculture
11	81867697	4.63781	5.75434	ENSSSAG00000055525	NAmerica_Aquaculture
9	59536920	4.62315	5.72359	ENSSSAG00000087053	Norway_Aquaculture
14	64525562	4.61952	5.716	brd2a	NAmerica_Aquaculture
4	60020402	4.61771	5.7122	trim37	NAmerica_Aquaculture
27	15300301	4.61226	5.7008	ENSSSAG00000063343	Norway_Aquaculture
27	11282633	4.5916	5.65772	ENSSSAG00000095165	Norway_Aquaculture
27	10391460	4.58598	5.64603	ENSSSAG00000077337	Norway_Aquaculture
1	145960192	4.58262	5.63904	stxbp1a	Norway_Aquaculture
20	22204823	4.58183	5.6374	slc15a4	NAmerica_Aquaculture
14	11730289	4.575	5.62322	ccdc18	Norway_Aquaculture
14	64475002	4.57329	5.61968	psmb12	NAmerica_Aquaculture
13	77880289	4.54335	5.55777	ENSSSAG00000048882	Norway_Aquaculture
27	10404559	4.5382	5.54717	daxx	Norway_Aquaculture
9	24414548	4.5233	5.51654	kcnh5b	NAmerica_Aquaculture
4	60247158	4.5196	5.50894	ENSSSAG00000063924	NAmerica_Aquaculture
27	10800453	4.50447	5.47795	ENSSSAG00000078638	Norway_Aquaculture
22	47226405	4.49582	5.46029	tns2b	NAmerica_Aquaculture
5	51532387	4.49246	5.45342	ENSSSAG00000104955	Norway_Aquaculture
27	11504352	4.4915	5.45147	MTSS1	Norway_Aquaculture
17	19463362	4.49126	5.45098	nrd1a	Norway_Aquaculture
17	19463362	4.49126	5.45098	slitrk3b	Norway_Aquaculture
4	29087970	4.48036	5.42878	ENSSSAG00000005978	NAmerica_Aquaculture
14	74856912	4.48029	5.42863	ANLN	NAmerica_Aquaculture
4	87547916	4.47959	5.42721	ENSSSAG00000088137	Norway_Aquaculture
1	154570247	4.47895	5.4259	ENSSSAG00000109208	Norway_Aquaculture
14	71066176	4.4736	5.41502	KHDRBS3	NAmerica_Aquaculture
19	18458882	4.46426	5.39606	mpp7a	Norway_Aquaculture
27	10378736	4.45624	5.3798	znf384l	Norway_Aquaculture
9	47444763	4.45586	5.37904	ENSSSAG00000098793	NAmerica_Aquaculture
9	47444763	4.45586	5.37904	ENSSSAG00000109107	NAmerica_Aquaculture
27	11063409	4.45425	5.37579	ENSSSAG00000119837	Norway_Aquaculture
25	37290885	4.4526	5.37244	cmss1	Norway_Aquaculture
25	37290885	4.4526	5.37244	dcbld2	Norway_Aquaculture
13	76672593	4.44793	5.363	ENSSSAG00000115385	NAmerica_Aquaculture
27	11038769	4.43387	5.33463	ENSSSAG00000083542	Norway_Aquaculture
2	22428354	4.42923	5.32528	wnt4b	NAmerica_Aquaculture
27	10802925	4.42718	5.32115	ENSSSAG00000078726	Norway_Aquaculture
22	47212063	4.41517	5.29701	ENSSSAG00000108297	NAmerica_Aquaculture
4	29217158	4.40263	5.27186	acsl1a	NAmerica_Aquaculture
1	6025233	4.3921	5.2508	sos2	Norway_Aquaculture
25	26768072	4.38658	5.23977	sestd1	Norway_Aquaculture
9	59596838	4.38196	5.23055	ENSSSAG00000114868	Norway_Aquaculture
5	59860900	4.38182	5.23029	sema6e	Norway_Aquaculture
1	44052766	4.37961	5.22587	zbtb24	Norway_Aquaculture
27	13058464	4.37849	5.22365	sema4ab	Norway_Aquaculture
27	15295302	4.37739	5.22146	ENSSSAG00000063338	Norway_Aquaculture
13	76651890	4.37481	5.21631	gemin5	NAmerica_Aquaculture
27	12119405	4.36828	5.20333	ENSSSAG00000107011	Norway_Aquaculture
22	51278073	4.35519	5.17734	dnttip1	NAmerica_Aquaculture
5	57552433	4.3447	5.15655	nek10	Norway_Aquaculture
14	64460784	4.33699	5.14133	psmb8b	NAmerica_Aquaculture
19	18829574	4.31215	5.09238	waca	Norway_Aquaculture
9	24360498	4.30734	5.08295	2a5e	NAmerica_Aquaculture
14	77059021	4.30427	5.07691	ppp1r10	NAmerica_Aquaculture
13	50786274	4.30329	5.075	ENSSSAG00000113443	NAmerica_Aquaculture
14	64464013	4.29459	5.05796	psmb13a	NAmerica_Aquaculture
17	26747922	4.27385	5.01744	ENSSSAG00000007072	NAmerica_Aquaculture
9	65748258	4.27319	5.01617	srp72	Norway_Aquaculture
27	11295892	4.26854	5.00709	ENSSSAG00000079724	Norway_Aquaculture
27	8634828	4.26613	5.00242	ENSSSAG00000079413	Norway_Aquaculture
5	57815801	4.26209	4.99455	ENSSSAG00000005140	Norway_Aquaculture
17	26723024	4.24823	4.96766	ENSSSAG00000013302	NAmerica_Aquaculture
17	26723024	4.24823	4.96766	ENSSSAG00000012823	NAmerica_Aquaculture
9	47635075	4.24507	4.96152	vti1b	NAmerica_Aquaculture
9	47483676	4.23056	4.93346	zfyve26	NAmerica_Aquaculture
13	33129470	4.22405	4.9209	ENSSSAG00000040333	Norway_Aquaculture
19	19229726	4.22241	4.91775	mtpap	Norway_Aquaculture
9	24183684	4.22055	4.91416	ENSSSAG00000044215	NAmerica_Aquaculture
9	24183684	4.22055	4.91416	ENSSSAG00000086992	NAmerica_Aquaculture
5	57568380	4.21625	4.90589	ENSSSAG00000004993	Norway_Aquaculture
19	27434205	4.21097	4.89572	si:ch211-285f17.1	Norway_Aquaculture
27	10394439	4.21068	4.89517	zbtb22b	Norway_Aquaculture
27	10969614	4.21049	4.8948	ENSSSAG00000078793	Norway_Aquaculture
14	9482574	4.20995	4.89377	rgs18	Norway_Aquaculture
27	15658918	4.20508	4.88441	tpm3	Norway_Aquaculture
27	12290803	4.20164	4.8778	vps45	Norway_Aquaculture
20	41225296	4.19856	4.87189	slc35d2	NAmerica_Aquaculture
2	15565748	4.1977	4.87024	tmem67	NAmerica_Aquaculture
14	9385741	4.19739	4.86964	brinp3b	Norway_Aquaculture
4	29062136	4.19473	4.86455	cfap97	NAmerica_Aquaculture
16	24626182	4.18607	4.84797	IMPDH1	Norway_Aquaculture
27	11794298	4.17951	4.83545	ENSSSAG00000107147	Norway_Aquaculture
27	11794298	4.17951	4.83545	ENSSSAG00000100549	Norway_Aquaculture
12	69365060	4.17062	4.81848	tfeb	NAmerica_Aquaculture
15	40684304	4.16734	4.81223	ENSSSAG00000093138	Norway_Aquaculture
19	18115111	4.1655	4.80873	nrp1a	Norway_Aquaculture
14	77043311	4.16159	4.80128	agr2	NAmerica_Aquaculture
13	100123704	4.15513	4.78902	ENSSSAG00000010010	NAmerica_Aquaculture
13	100123704	4.15513	4.78902	arl15	NAmerica_Aquaculture
27	10356787	4.14691	4.77341	ENSSSAG00000077200	Norway_Aquaculture
2	27720680	4.1451	4.76998	ENSSSAG00000103286	NAmerica_Aquaculture
12	87263673	4.14465	4.76913	ngfb	NAmerica_Aquaculture
3	8197611	4.14095	4.76211	ENSSSAG00000054674	Norway_Aquaculture
27	11014154	4.13431	4.74955	ENSSSAG00000117066	Norway_Aquaculture
14	10126410	4.12004	4.72261	PIK3CA	Norway_Aquaculture
18	43255089	4.10945	4.70267	CTBP2	NAmerica_Aquaculture
18	43255089	4.10945	4.70267	ZRANB1	NAmerica_Aquaculture
14	64335642	4.10422	4.69284	ENSSSAG00000040723	Norway_Aquaculture
9	48294282	4.07903	4.64567	ENSSSAG00000118501	NAmerica_Aquaculture
17	8644063	4.07571	4.63947	ADAMTS5	NAmerica_Aquaculture
4	60130219	4.0756	4.63926	ppm1e	NAmerica_Aquaculture
25	38440695	4.07122	4.63108	ENSSSAG00000049964	Norway_Aquaculture
9	28640115	4.06359	4.61687	bdkrb1	NAmerica_Aquaculture
9	28640115	4.06359	4.61687	ENSSSAG00000101732	NAmerica_Aquaculture
17	30609385	4.04731	4.58663	ENSSSAG00000113340	Norway_Aquaculture
14	8576457	4.04604	4.58426	sec62	NAmerica_Aquaculture
27	12043431	4.0409	4.57474	ENSSSAG00000100251	Norway_Aquaculture
27	10519291	4.03977	4.57265	psmb8a	Norway_Aquaculture
9	77557924	4.03845	4.57021	slit3	Norway_Aquaculture
24	23321464	4.03626	4.56614	ep400	Norway_Aquaculture
20	22166449	4.02882	4.55239	glt1d1	NAmerica_Aquaculture
12	87328508	4.02851	4.55183	KCNA3	NAmerica_Aquaculture
27	10915136	4.02143	4.53876	ENSSSAG00000085367	Norway_Aquaculture
27	10447223	4.01549	4.52781	ENSSSAG00000077419	Norway_Aquaculture
13	72754789	4.00766	4.51341	smg8	Norway_Aquaculture
27	12174576	4.00742	4.51296	PI4KB	Norway_Aquaculture
16	51346796	4.00648	4.51123	ANKUB1	NAmerica_Aquaculture
16	51346796	4.00648	4.51123	rnf13	NAmerica_Aquaculture
5	58245879	4.00313	4.50508	rgl2	Norway_Aquaculture
9	23974321	3.99528	4.49067	mnat1	NAmerica_Aquaculture
9	59588235	3.99244	4.48548	ENSSSAG00000017268	Norway_Aquaculture
3	22650255	3.99209	4.48484	ENSSSAG00000078581	Norway_Aquaculture
20	41206617	3.99061	4.48213	habp4	NAmerica_Aquaculture
9	23986196	3.97811	4.45926	slc38a6	NAmerica_Aquaculture
9	23986196	3.97811	4.45926	ENSSSAG00000042735	NAmerica_Aquaculture
27	10323831	3.9769	4.45705	tcf19l	Norway_Aquaculture
9	48263800	3.9749	4.4534	ENSSSAG00000106403	NAmerica_Aquaculture
19	16751648	3.97421	4.45215	ENSSSAG00000107862	Norway_Aquaculture
9	28638375	3.97279	4.44955	ENSSSAG00000008709	NAmerica_Aquaculture
14	77084876	3.97172	4.4476	abcf1	NAmerica_Aquaculture
27	10522269	3.97039	4.44517	psmb13a	Norway_Aquaculture
4	60009552	3.96507	4.43549	rabgef1	NAmerica_Aquaculture
3	28281156	3.9637	4.43299	arhgap21b	Norway_Aquaculture
9	47591396	3.96047	4.42712	rdh12	NAmerica_Aquaculture
27	12074970	3.95516	4.41746	MLLT11	Norway_Aquaculture
14	14105225	3.95418	4.41568	pcyt1aa	Norway_Aquaculture
12	81308850	3.94945	4.4071	pdzrn3b	NAmerica_Aquaculture
4	59948098	3.9478	4.4041	ENSSSAG00000110676	NAmerica_Aquaculture
4	59948098	3.9478	4.4041	ENSSSAG00000083016	NAmerica_Aquaculture
13	13753418	3.94695	4.40256	ENSSSAG00000072499	NAmerica_Aquaculture
20	41455500	3.94654	4.40183	oxct1a	NAmerica_Aquaculture
27	12062576	3.94532	4.39961	ENSSSAG00000068332	Norway_Aquaculture
25	37114977	3.94204	4.39366	tfg	Norway_Aquaculture
5	57516006	3.937	4.38454	ENSSSAG00000112503	Norway_Aquaculture
13	76691235	3.93562	4.38204	FAM114A2	NAmerica_Aquaculture
9	56447130	3.93401	4.37913	diaph2	Norway_Aquaculture
11	13620611	3.93337	4.37798	ENSSSAG00000092153	NAmerica_Aquaculture
11	13620611	3.93337	4.37798	ENSSSAG00000089960	NAmerica_Aquaculture
9	28495839	3.93013	4.37213	ptpn21	Norway_Aquaculture
4	29044798	3.91673	4.34795	ENSSSAG00000116313	NAmerica_Aquaculture
13	72124781	3.90955	4.33504	ncam1a	Norway_Aquaculture
3	22644994	3.90647	4.32951	ENSSSAG00000078521	Norway_Aquaculture
27	12230593	3.90576	4.32823	ENSSSAG00000082142	Norway_Aquaculture
22	47148732	3.9016	4.32075	eif4bb	NAmerica_Aquaculture
27	12116200	3.90138	4.32037	ENSSSAG00000039984	Norway_Aquaculture
27	12080361	3.89799	4.31428	CDC42SE1	Norway_Aquaculture
9	36142687	3.89448	4.308	clmn	NAmerica_Aquaculture
14	13839559	3.8856	4.29209	clstn2	Norway_Aquaculture
14	13839559	3.8856	4.29209	ENSSSAG00000111638	Norway_Aquaculture
9	48351657	3.88314	4.2877	ENSSSAG00000085821	NAmerica_Aquaculture
16	25343835	3.86885	4.26221	pclob	NAmerica_Aquaculture
23	47103847	3.85096	4.23043	ENSSSAG00000083013	Norway_Aquaculture
14	64349869	3.84921	4.22731	ENSSSAG00000040874	NAmerica_Aquaculture
9	28572772	3.84573	4.22115	kcnk10b	NAmerica_Aquaculture
17	19613793	3.84489	4.21967	zgc:101744	Norway_Aquaculture
12	14816571	3.84332	4.21687	ENSSSAG00000117218	NAmerica_Aquaculture
27	12731435	3.83994	4.2109	snapin	Norway_Aquaculture
5	57110131	3.83093	4.19498	dgkb	Norway_Aquaculture
9	64956105	3.8279	4.18962	ENSSSAG00000073605	Norway_Aquaculture
12	87561280	3.82656	4.18727	tead3b	NAmerica_Aquaculture
25	27407245	3.82562	4.18561	ENSSSAG00000064627	Norway_Aquaculture
4	50030048	3.82066	4.17687	itpkca	Norway_Aquaculture
4	50030048	3.82066	4.17687	ENSSSAG00000106596	Norway_Aquaculture
9	93651177	3.81622	4.16905	stard15	Norway_Aquaculture
9	48336555	3.81232	4.16219	ENSSSAG00000111389	NAmerica_Aquaculture
9	48336555	3.81232	4.16219	ENSSSAG00000109350	NAmerica_Aquaculture
4	11189336	3.81157	4.16088	npnta	NAmerica_Aquaculture
19	76195899	3.80162	4.14342	ENSSSAG00000092693	Norway_Aquaculture
27	11445229	3.79932	4.13938	ENSSSAG00000009103	Norway_Aquaculture
25	22635482	3.799	4.13882	sema5ba	Norway_Aquaculture
9	23853776	3.79047	4.12388	SIX6	NAmerica_Aquaculture
20	41252725	3.7834	4.11155	ubox5	NAmerica_Aquaculture
1	128146222	3.78211	4.10929	ENSSSAG00000056287	NAmerica_Aquaculture
2	28610346	3.78184	4.10882	fzd1	NAmerica_Aquaculture
9	115371274	3.77754	4.10131	ENSSSAG00000100630	NAmerica_Aquaculture
9	115371274	3.77754	4.10131	ptgir	NAmerica_Aquaculture
28	6563364	3.77592	4.09849	noc3l	Norway_Aquaculture
25	45449208	3.77484	4.09661	ENSSSAG00000049787	Norway_Aquaculture
9	64967067	3.77183	4.09136	fgf2	Norway_Aquaculture
17	26775808	3.77079	4.08956	ENSSSAG00000099614	NAmerica_Aquaculture
2	53323868	3.76986	4.08795	NOL11	Norway_Aquaculture
14	9575652	3.76648	4.08206	CDC73	Norway_Aquaculture
9	64937249	3.7634	4.07671	ENSSSAG00000118910	Norway_Aquaculture
9	64937249	3.7634	4.07671	ENSSSAG00000073600	Norway_Aquaculture
21	44461725	3.76198	4.07424	epb41l5	NAmerica_Aquaculture
21	15449221	3.76194	4.07418	GRB14	Norway_Aquaculture
10	15619430	3.75951	4.06995	thop1	NAmerica_Aquaculture
10	61293977	3.75932	4.06962	ENSSSAG00000042187	Norway_Aquaculture
27	11134298	3.75713	4.06581	ENSSSAG00000078926	Norway_Aquaculture
28	4119075	3.75708	4.06574	s39ab	Norway_Aquaculture
27	13462459	3.75656	4.06483	ENSSSAG00000120108	Norway_Aquaculture
27	13462459	3.75656	4.06483	ENSSSAG00000058781	Norway_Aquaculture
25	48963190	3.75407	4.06051	ENSSSAG00000009430	Norway_Aquaculture
1	145937634	3.7502	4.05381	niban2a	Norway_Aquaculture
14	12846783	3.74056	4.03714	angptl4	Norway_Aquaculture
5	57414330	3.73552	4.02843	thsd7ab	Norway_Aquaculture
5	57626529	3.73278	4.0237	ube2e2	Norway_Aquaculture
14	74777166	3.73241	4.02306	SEPTIN7	NAmerica_Aquaculture
19	27795032	3.73218	4.02267	ENSSSAG00000063147	Norway_Aquaculture
27	9534658	3.72496	4.01023	chd4a	Norway_Aquaculture
4	29079882	3.72482	4.00999	slc25a4	NAmerica_Aquaculture
13	77190523	3.72282	4.00654	ENSSSAG00000063449	NAmerica_Aquaculture
14	14104321	3.72115	4.00367	ENSSSAG00000075127	Norway_Aquaculture

## Sheet: TableS4 parallel SNPs
			Frequency
Position (chr14)	Ref allele	Alt allele	Aqua_	Aqua_	Wild_	Wild_	gene	variant_type
			WNorway	NAmerica	WNorway	NAmerica
64326415	C	T	0.02	0.03	0.15	0.09	daxx	up/downstream
64326484	G	A	0.42	0.02	0.35	0.04	daxx	up/downstream
64326515	A	C	0.18	0.1	0.38	0.4	daxx	up/downstream
64326609	T	G	0.43	0.78	0.34	0.49	daxx	up/downstream
64326790	A	T	0.02	0.05	0.16	0.11	daxx	up/downstream
64326801	C	T	0.02	0.05	0.15	0.11	daxx	up/downstream
64326818	C	G	0.17	0.09	0.39	0.42	daxx	up/downstream
64326952	T	G	0.19	0.06	0.38	0.38	daxx	up/downstream
64326957	C	G	0.18	0.07	0.37	0.36	daxx	up/downstream
64327057	A	C	0.71	0.84	0.88	0.77	daxx	up/downstream
64327060	T	A	0.15	0.05	0.14	0.35	daxx	up/downstream
64327182	T	G	0.53	0.18	0.6	0.45	daxx	up/downstream
64327209	T	C	0.58	0.1	0.67	0.43	daxx	up/downstream
64327290	A	C	0.27	0.05	0.28	0.3	daxx	up/downstream
64327294	C	A	0.45	0.14	0.34	0.17	daxx	up/downstream
64327355	C	G	0.26	0.1	0.42	0.4	daxx	up/downstream
64327370	C	T	0.14	0.05	0.21	0.34	daxx	up/downstream
64327372	T	C	0.14	0.05	0.21	0.33	daxx	up/downstream
64327373	G	A	0.14	0.05	0.21	0.32	daxx	up/downstream
64327387	C	T	0.13	0.04	0.22	0.33	daxx	up/downstream
64327479	G	A	0.45	0.04	0.37	0.16	daxx	up/downstream
64330356	A	G	0.15	0.1	0.22	0.32	daxx	up/downstream
64330381	G	C	0.55	0.97	0.55	0.84	daxx	up/downstream
64330609	G	A	0.45	0.03	0.42	0.16	daxx	up/downstream
64332437	T	A	0.46	0.13	0.4	0.11	tapasin	missense_variant
64332490	A	G	0.16	0.07	0.3	0.41	tapasin	up/downstream
64332602	C	G	0.09	0.01	0.14	0.23	tapasin	missense_variant
64332777	C	G	0.18	0.08	0.31	0.43	tapasin	intron_variant
64332793	G	T	0.17	0.09	0.3	0.42	tapasin	intron_variant
64332803	C	T	0.18	0.08	0.31	0.42	tapasin	intron_variant
64332931	T	G	0.18	0.09	0.31	0.39	tapasin	intron_variant
64332959	A	G	0.18	0.08	0.31	0.4	tapasin	intron_variant
64333061	C	G	0.55	0.97	0.58	0.84	tapasin	missense_variant
64333119	C	T	0.17	0.09	0.3	0.42	tapasin	up/downstream
64333218	A	G	0.17	0.11	0.31	0.42	tapasin	up/downstream
64333350	G	C	0.46	0.91	0.39	0.56	tapasin	splice_variant
64333469	T	C	0.02	0.03	0.12	0.03	tapasin	intron_variant
64333502	G	C	0.15	0.04	0.24	0.37	tapasin	intron_variant
64333588	C	T	0.17	0.07	0.33	0.43	tapasin	intron_variant
64333641	G	A	0.28	0.03	0.19	0.16	tapasin	missense_variant
64333649	C	A	0.18	0.1	0.31	0.42	tapasin	up/downstream
64333892	G	C	0.46	0.92	0.34	0.54	tapasin	intron_variant
64334015	T	C	0.18	0.09	0.3	0.4	tapasin	intron_variant
64334097	A	T	0.18	0.1	0.31	0.4	tapasin	intron_variant
64334205	T	C	0.76	0.97	0.92	0.83	tapasin	intron_variant
64334482	A	C	0.55	0.1	0.62	0.38	tapasin	intron_variant
64334727	C	A	0.12	0.08	0.24	0.41	tapasin	intron_variant
64334770	C	G	0.76	0.97	0.93	0.85	tapasin	intron_variant
64334795	T	C	0.17	0.09	0.24	0.39	tapasin	intron_variant
64334891	C	T	0.14	0.09	0.28	0.38	tapasin	intron_variant
64335174	T	G	0.17	0.07	0.31	0.38	tapasin	intron_variant
64335192	C	T	0.17	0.08	0.3	0.37	tapasin	intron_variant
64335203	T	C	0.16	0.07	0.3	0.37	tapasin	intron_variant
64335219	A	G	0.16	0.08	0.3	0.38	tapasin	intron_variant
64335265	G	A	0.17	0.09	0.28	0.39	tapasin	intron_variant
64335266	A	C	0.17	0.09	0.28	0.39	tapasin	intron_variant
64335275	G	C	0.07	0.05	0.08	0.16	tapasin	intron_variant
64335279	T	C	0.16	0.1	0.27	0.37	tapasin	intron_variant
64335336	T	C	0.46	0.91	0.37	0.57	tapasin	intron_variant
64335337	G	A	0.46	0.92	0.37	0.57	tapasin	intron_variant
64335342	G	C	0.46	0.91	0.37	0.58	tapasin	intron_variant
64335347	T	C	0.17	0.09	0.25	0.4	tapasin	intron_variant
64335348	G	T	0.17	0.09	0.25	0.4	tapasin	intron_variant
64335361	G	A	0.17	0.05	0.25	0.25	tapasin	intron_variant
64335405	T	G	0.17	0.08	0.26	0.39	tapasin	intron_variant
64335423	A	T	0.17	0.09	0.26	0.39	tapasin	intron_variant
64335441	G	T	0.17	0.08	0.25	0.4	tapasin	intron_variant
64335446	C	A	0.17	0.09	0.25	0.4	tapasin	intron_variant
64335592	T	C	0.17	0.08	0.28	0.4	tapasin	intron_variant
64335642	A	C	0.29	0.07	0.42	0.4	tapasin	intron_variant
64335771	A	G	0.23	0.8	0.36	0.49	tapasin	missense_variant
64338300	A	C	0.25	0.03	0.09	0.16	tapasin	up/downstream
64338759	T	A	0.33	0.02	0.33	0.03	tapasin	up/downstream
64338819	A	T	0.42	0.03	0.35	0.16	tapasin	up/downstream
64338852	C	A	0.17	0.81	0.32	0.73	tapasin	up/downstream
64338859	G	C	0.17	0.81	0.3	0.73	tapasin	up/downstream
64339170	C	T	0.15	0.81	0.24	0.74	tapasin	up/downstream
64339184	G	A	0.15	0.04	0.24	0.37	tapasin	up/downstream
64339220	A	T	0.15	0.8	0.24	0.75	tapasin	up/downstream
64339233	C	T	0.49	0.82	0.49	0.9	tapasin	up/downstream
64339330	C	A	0.43	0.03	0.33	0.15	tapasin	up/downstream
64339381	T	C	0.11	0.78	0.2	0.59	tapasin	up/downstream
